# Supplementary material for: Rural Household Differentiation and Poverty Vulnerability: An Empirical Analysis Based on the Field Survey in Hubei, China
Source: Int J Environ Res Public Health. 2022 Apr 17;19(8):4878. doi: 10.3390/ijerph19084878 (PMC9031628; doi:10.3390/ijerph19084878)
Supplement: Supplementary file 1 [file ijerph-19-04878-s001.zip]

Archive with 1 entries (1 files):
- ijerph-1665607-supplementary.pdf
